# Supplementary material for: Association Between Diet and Emotional Symptoms in Early Childhood: Cross-Sectional Results from the Piccolipiù Cohort
Source: Nutrients. 2025 Sep 9;17(18):2909. doi: 10.3390/nu17182909 (PMC12472278; doi:10.3390/nu17182909)
Supplement: Supplementary file 1 [file nutrients-17-02909-s001.zip]

Archive with 1 entries (1 files):
- nutrients-3821854-supplementary.pdf
